# Supplementary material for: Effects of DL-Methionine or Methionine Hydroxy Analogue-Free Acid Supplementation on Growth Performance and Carcass Yield of Broilers Fed Reduced Energy Diets with Guanidinoacetic Acid Supplementation
Source: Animals (Basel). 2026 Jun 11;16(12):1811. doi: 10.3390/ani16121811 (PMC13295774; doi:10.3390/ani16121811)
Supplement: Supplementary file 1 [file animals-16-01811-s001.zip]

Archive with 1 entries (1 files):
- animals-4297979-supplementary.pdf
